# Supplementary material for: Construction of α-MnO2 on Carbon Fibers Modified with Carbon Nanotubes for Ultrafast Flexible Supercapacitors in Ionic Liquid Electrolytes with Wide Voltage Windows
Source: Nanomaterials (Basel). 2022 Jun 11;12(12):2020. doi: 10.3390/nano12122020 (PMC9228112; doi:10.3390/nano12122020)
Supplement: Supplementary file 1 [file nanomaterials-12-02020-s001.zip]

Archive with 1 entries (1 files):
- nanomaterials-1749302-supplementary.pdf
